# Supplementary material for: The Relationship Between Prenatal Alcohol Exposure and Infant/Child–Caregiver Attachment: A Scoping Review
Source: Children (Basel). 2025 Aug 27;12(9):1133. doi: 10.3390/children12091133 (PMC12468745; doi:10.3390/children12091133)
Supplement: Supplementary file 1 [file children-12-01133-s001.zip]

Archive with 1 entries (1 files):
- children-3782440-supplementary.pdf
